# Supplementary material for: Discovery of Novel 3,4-Dihydro-2(1H)-Quinolinone Sulfonamide Derivatives as New Tubulin Polymerization Inhibitors with Anti-Cancer Activity
Source: Molecules. 2022 Feb 24;27(5):1537. doi: 10.3390/molecules27051537 (PMC8911884; doi:10.3390/molecules27051537)
Supplement: Supplementary file 1 [file molecules-27-01537-s001.zip]

Archive with 1 entries (1 files):
- molecules-1446327-supplementary.pdf
